# Supplementary material for: Survival and Diversity of Human Homologous Dietary MicroRNAs in Conventionally Cooked Top Sirloin and Dried Bovine Tissue Extracts
Source: PLoS One. 2015 Sep 22;10(9):e0138275. doi: 10.1371/journal.pone.0138275 (PMC4578893; doi:10.1371/journal.pone.0138275)
Supplement: S3 Table — (XLSX) [file pone.0138275.s005.xlsx]

## Sheet: Filtered miRNA
S3 Table - Normalized Read Counts of Human Homologous Bovine miRNAs in Raw and Prepared Tissues. The top 10 miRNAs present in each experimental group are highlighted.
Sirloin Tissue															Heart Tissue																						Adrenal Tissue
MATURE-ID	Sirloin Raw - 1	Sirloin Raw - 2	Sirloin Raw - 3	Average	±	SD	% Total	Sirloin Cooked - 1	Sirloin Cooked - 2	Sirloin Cooked - 3	Average	±	SD	% Total	MATURE-ID	Heart Raw - 1	Heart Raw - 2	Heart Raw - 3	Average	±	SD	% Total	Heart Cooked - 1	Heart Cooked - 2	Heart Cooked - 3	Average	±	SD	% Total	Heart Extract - 1	Heart Extract - 2	Heart Extract - 3	Average	±	SD	% Total	MATURE-ID	Adrenal Raw - 1	Adrenal Raw - 2	Adrenal Raw - 3	Average	±	SD	% Total	Adrenal Cooked - 1	Adrenal Cooked - 2	Adrenal Cooked - 3	Average	±
hsa-miR-10b-5p	200920	424096	354555	326524	±	114198	0.615024	82239	319032	329487	243586	±	139828	0.488265	hsa-miR-100-5p	46267	12976	107033	55425.3	±	47692.6	0.188293	7900	5338	31474	14904	±	14407.1	0.0511765	60145	16877	83212	53411.3	±	33676.2	0.161097	hsa-miR-10b-5p	382771	85884	550814	339823	±	235422	0.649039	71727	149713	197357	139599	±
hsa-miR-1	198695	42646	47169	96170	±	88818.1	0.181141	243203	64607	52558	120123	±	106761	0.240784	hsa-miR-1	75334	19324	18009	37555.7	±	32723.6	0.127586	111587	20305	24507	52133	±	51531.5	0.179011	108193	44663	16520	56458.7	±	46961	0.170288	hsa-miR-143-3p	79351	129582	17243	75392	±	56274	0.143994	107236	112676	140458	120123	±
hsa-miR-378a-3p	13977	30057	9910	17981.3	±	10653.7	0.0338688	24675	33049	10004	22576	±	11665	0.0452533	hsa-miR-143-3p	8703	86342	15211	36752	±	43069.3	0.124855	23670	101449	22606	49241.7	±	45216	0.169083	4728	39265	20850	21614.3	±	17281.2	0.0651922	hsa-miR-10a-5p	10905	3781	23981	12889	±	10245.1	0.0246171	3042	2400	4746	3396	±
hsa-miR-206	15122	9247	5729	10032.7	±	4745.53	0.0188971	53235	13200	5957	24130.7	±	25463.9	0.0483696	hsa-miR-486-5p	28857	28314	20239	25803.3	±	4826.5	0.0876602	4547	20156	12535	12412.7	±	7805.22	0.0426219	17841	22542	15645	18676	±	3523.5	0.0563297	hsa-miR-146b-5p	11725	3389	15115	10076.3	±	6034.35	0.0192451	8418	8659	7784	8287	±
hsa-miR-486-5p	5201	7340	13007	8516	±	4033.69	0.0160403	2938	6949	10930	6939	±	3996.01	0.0139091	hsa-miR-10b-5p	19469	13441	23281	18730.3	±	4961.41	0.0636315	44192	15423	10304	23306.3	±	18267.7	0.0800279	20270	6097	9730	12032.3	±	7361.66	0.0362914	hsa-miR-26a-5p	5227	5814	9003	6681.33	±	2031.93	0.0127609	3183	1982	3470	2878.33	±
hsa-miR-26a-5p	2994	9877	12627	8499.33	±	4962.07	0.0160089	1161	8912	11139	7070.67	±	5237.65	0.0141731	hsa-miR-99a-5p	9685	2152	35012	15616.3	±	17214.3	0.0530525	3702	4485	29517	12568	±	14683.5	0.0431552	14678	7006	87574	36419.3	±	44467	0.109846	hsa-miR-379-5p	5813	8343	854	5003.33	±	3809.59	0.00955602	5022	2921	1043	2995.33	±
hsa-miR-30a-5p	4398	11428	7896	7907.33	±	3515.01	0.0148939	4812	12943	8978	8911	±	4065.91	0.017862	hsa-miR-30a-5p	15374	21011	2514	12966.3	±	9480.63	0.0440498	2944	13184	14325	10151	±	6267.46	0.0348559	15002	13415	9545	12654	±	2806.97	0.0381664	hsa-miR-99b-5p	5389	5293	3943	4875	±	808.562	0.00931092	2688	626	1043	1452.33	±
hsa-miR-22-3p	4661	5277	6898	5612	±	1155.51	0.0105705	5019	5877	5933	5609.67	±	512.298	0.0112445	hsa-miR-378a-3p	7873	18620	4873	10455.3	±	7228.16	0.0355193	7871	19197	5241	10769.7	±	7415.81	0.0369802	4343	5261	1574	3726	±	1919.38		hsa-miR-99a-5p	2604	2112	8074	4263.33	±	3309.29	0.00814267	3395	939	5016	3116.67	±
hsa-miR-143-3p	1463	9676	5625	5588	±	4106.63	0.0105253	8066	11586	9533	9728.33	±	1768.11	0.0195003	hsa-miR-26a-5p	4843	9193	9874	7970	±	2729.38	0.027076	3032	11890	12766	9229.33	±	5384.89	0.0316911	3887	17671	16728	12762	±	7700.42	0.0384922	hsa-miR-30a-5p	3938	3259	5467	4221.33	±	1130.94	0.00806246	3749	2921	3110	3260	±
hsa-miR-10a-5p	3172	4320	5808	4433.33	±	1321.65	0.00835042	732	2265	4558	2518.33	±	1925.54		hsa-miR-30e-5p	12492	4293	941	5908.67	±	5942.57	0.0200732	1574	3895	4441	3303.33	±	1522.33		11397	3642	1585	5541.33	±	5174.4		hsa-miR-100-5p	1938	4511	5786	4078.33	±	1960.15	0.00778934	3961	1148	3506	2871.67	±
hsa-miR-126-3p	1175	3524	5977	3558.67	±	2401.19		273	2740	5990	3001	±	2867.42		hsa-miR-99b-5p	4636	4827	7000	5487.67	±	1313.2		1312	1080	1510	1300.67	±	215.224		3115	2195	3433	2914.33	±	642.932		hsa-miR-375	3371	5189	1552	3370.67	±	1818.5		3325	2608	2679	2870.67	±
hsa-miR-99a-5p	2749	568	6681	3332.67	±	3098.01		701	1133	8423	3419	±	4338.97		hsa-miR-30d-5p	9111	5385	864	5120	±	4129.88		787	1990	867	1214.67	±	672.649		7616	1250	667	3177.67	±	3854.75		hsa-miR-7-5p	4317	600	4985	3300.67	±	2362.57		2193	1982	6544	3573	±
hsa-miR-133a-3p	1033	5497	2473	3001	±	2278.36		2008	11050	4764	5940.67	±	4634.42	0.011908	hsa-let-7f-5p	2708	6364	3223	4098.33	±	1978.95		2303	10775	12416	8498	±	5427.41		3160	11642	2755	5852.33	±	5018.09		hsa-let-7f-5p	1929	4172	2022	2707.67	±	1269		2264	4278	3146	3229.33	±
hsa-miR-100-5p	2260	720	5475	2818.33	±	2426.17		618	637	4662	1972.33	±	2329.34		hsa-miR-27b-3p	2452	5377	4228	4019	±	1473.66		2449	16347	13359	10718.3	±	7315.63	0.036804	8609	44337	10441	21129	±	20119.6	0.0637283	hsa-miR-4792	2136	5919	66	2707	±	2967.98		17613	5947	2319	8626.33	±
hsa-miR-30e-5p	3737	2432	2271	2813.33	±	803.959		2682	3509	2030	2740.33	±	741.224		hsa-miR-126-3p	1366	3132	7477	3991.67	±	3144.89		787	2623	16433	6614.33	±	8552.62		596	1720	2722	1679.33	±	1063.58		hsa-miR-148a-3p	2055	2320	2776	2383.67	±	364.692		1981	1982	1618	1860.33	±
hsa-miR-26b-5p	677	3131	2374	2060.67	±	1256.65		292	2261	1451	1334.67	±	989.642		hsa-miR-208b-3p	9772	1424	451	3882.33	±	5123.75		7754	1343	1802	3633	±	3576.26		6902	1230	448	2860	±	3522.24		hsa-miR-27b-3p	2028	3520	1558	2368.67	±	1024.4		1627	4486	2930	3014.33	±
hsa-miR-30d-5p	1862	2200	1876	1979.33	±	191.231		1486	2133	1359	1659.33	±	415.093		hsa-miR-22-3p	3100	2225	2823	2716	±	447.206		2769	5529	2301	3533	±	1744.35		11010	5832	1804	6215.33	±	4614.96	0.0187464	hsa-miR-1246	2722	1199	2206	2042.33	±	774.579		990	8764	8270	6008	±
hsa-let-7g-5p	1395	1280	1960	1545	±	363.971		982	3534	1838	2118	±	1298.84		hsa-let-7g-5p	2985	2318	2617	2640	±	334.094		3469	6226	10132	6609	±	3347.97		4052	4877	2711	3880	±	1093.2		hsa-let-7i-5p	1829	2712	1230	1923.67	±	745.522		1556	1148	1654	1452.67	±
hsa-let-7f-5p	683	1944	1292	1306.33	±	630.622		660	2767	1628	1685	±	1054.66		hsa-miR-126-5p	2642	2270	2643	2518.33	±	215.064		1545	2999	1075	1873	±	1003.06		1056	1775	700	1177	±	547.619		hsa-let-7g-5p	2433	1590	1512	1845	±	510.714		2405	1982	971	1786	±
hsa-miR-133b	218	1563	1323	1034.67	±	717.362		822	2433	2569	1941.33	±	971.753		hsa-miR-26b-5p	1433	2711	3210	2451.33	±	916.516		350	2075	2345	1590	±	1082.32		2513	7140	6057	5236.67	±	2420.12		hsa-miR-486-5p	1190	3572	463	1741.67	±	1626.26		3254	10537	647	4812.67	±
hsa-miR-27b-3p	301	1413	935	883	±	557.821		1311	4490	3052	2951	±	1591.9		hsa-miR-133a-3p	822	2614	1586	1674	±	899.235		1166	6461	1880	3169	±	2873.22		2190	6813	1520	3507.67	±	2882.04		hsa-miR-21-5p	2118	782	1652	1517.33	±	678.104		1556	1252	1294	1367.33	±
hsa-miR-21-5p	754	950	924	876	±	106.452		381	1939	1406	1242	±	791.842		hsa-miR-10a-5p	3092	935	387	1471.33	±	1430.03		262	604	476	447.333	±	172.793		2604	500	579	1227.67	±	1192.59		hsa-miR-22-3p	1379	1825	1252	1485.33	±	300.936		4881	3130	2661	3557.33	±
hsa-miR-660-5p	438	1242	836	838.667	±	402.007		297	746	435	492.667	±	229.988		hsa-let-7i-5p	933	1663	1624	1406.67	±	410.671		729	1343	1889	1320.33	±	580.332		761	635	579	658.333	±	93.2166		hsa-miR-7641	126	3754	175	1351.67	±	2080.63		4103	3443	2373	3306.33	±
hsa-miR-126-5p	818	872	536	742	±	180.433		592	880	580	684	±	169.847		hsa-miR-499a-5p	677	927	2372	1325.33	±	915.018		1458	1357	5349	2721.33	±	2276.19		1557	2609	7292	3819.33	±	3053.07		hsa-miR-26b-5p	658	913	2025	1198.67	±	726.895		990	417	719	708.667	±
hsa-miR-99b-5p	785	638	756	726.333	±	77.861		187	414	486	362.333	±	156.052		hsa-miR-25-3p	1098	1432	1225	1251.67	±	168.589		233	1045	861	713	±	425.751		1794	1541	2132	1822.33	±	296.517		hsa-miR-126-3p	415	469	2231	1038.33	±	1033.23		566	209	1115	630	±
hsa-let-7i-5p	448	784	766	666	±	189.008		253	489	743	495	±	245.055		hsa-miR-21-5p	1251	1501	438	1063.33	±	555.793		437	1727	6117	2760.33	±	2977.66		1020	1455	1662	1379	±	327.678		hsa-miR-15a-5p	63	2842	16	973.667	±	1618.19		-	730	-	243.333	±
hsa-miR-25-3p	555	493	488	512	±	37.3229		285	583	419	429	±	149.251		hsa-let-7b-5p	640	1448	1070	1052.67	±	404.279		321	1805	648	924.667	±	779.726		581	1164	536	760.333	±	350.309		hsa-miR-1	487	2086	219	930.667	±	1009.48		4386	1043	701	2043.33	±
hsa-miR-15a-5p	32	1465	18	505	±	831.414		48	3133	35	1072	±	1784.89		hsa-let-7a-5p	648	1675	696	1006.33	±	579.579		496	2402	2432	1776.67	±	1109.19		578	2130	569	1092.33	±	898.657		hsa-miR-25-3p	955	1225	519	899.667	±	356.238		707	417	378	500.667	±
hsa-miR-101-3p	245	718	545	502.667	±	239.325		315	787	687	596.333	±	248.719		hsa-miR-148a-3p	1148	1068	761	992.333	±	204.295		408	668	482	519.333	±	133.96		1593	1246	525	1121.33	±	544.805		hsa-miR-30d-5p	1415	417	773	868.333	±	505.784		637	522	288	482.333	±
hsa-miR-30e-3p	217	845	439	500.333	±	318.461		430	1034	551	671.667	±	319.569		hsa-miR-15a-5p	45	2658	142	948.333	±	1481.41		117	1891	123	710.333	±	1022.49		18	2000	87	701.667	±	1124.92		hsa-let-7b-5p	685	1486	366	845.667	±	577.027		707	1669	611	995.667	±
hsa-miR-27a-3p	178	867	260	435	±	376.363		248	1107	438	597.667	±	451.21		hsa-miR-192-5p	727	1234	683	881.333	±	306.21		758	1237	934	976.333	±	242.29		738	1734	743	1071.67	±	573.603		hsa-miR-140-3p	757	1043	585	795	±	231.353		566	313	270	383	±
hsa-let-7a-5p	184	740	374	432.667	±	282.605		66	706	260	344	±	328.165		hsa-miR-30e-3p	714	1315	425	818	±	454.023		379	1578	388	781.667	±	689.66		1370	1634	612	1205.33	±	530.526		hsa-miR-127-3p	1018	1095	228	780.333	±	479.882		2122	1043	252	1139	±
hsa-miR-148a-3p	276	386	565	409	±	145.866		264	572	708	514.667	±	227.485		hsa-miR-30b-5p	632	1165	168	655	±	498.898		175	1656	1337	1056	±	779.462		720	5173	995	2296	±	2495.35		hsa-let-7a-5p	541	1278	476	765	±	445.458		707	835	288	610	±
hsa-miR-30b-5p	160	782	252	398	±	335.72		385	1573	361	773	±	692.924		hsa-miR-1307-5p	54	979	812	615	±	492.963		87	85	-	57.3333	±	49.6622		11	102	44	52.3333	±	46.0688		hsa-miR-98-5p	874	808	529	737	±	183.131		920	2295	1204	1473	±
hsa-miR-208b-3p	813	199	99	370.333	±	386.607		1389	368	113	623.333	±	675.234		hsa-miR-206	343	202	1212	585.667	±	546.983		5160	682	380	2074	±	2676.82		111	92	-	67.6667	±	59.3661		hsa-miR-30b-5p	730	886	366	660.667	±	266.843		212	939	180	443.667	±
hsa-let-7b-5p	212	471	425	369.333	±	138.182		100	573	198	290.333	±	249.652		hsa-let-7c-5p	392	785	567	581.333	±	196.892		204	1052	464	573.333	±	434.444		934	2114	929	1325.67	±	682.721		hsa-miR-30e-5p	955	339	463	585.667	±	325.806		637	522	665	608	±
hsa-miR-192-5p	362	341	263	322	±	52.1632		310	618	280	402.667	±	187.086		hsa-miR-98-5p	380	777	516	557.667	±	201.753		379	2416	2491	1762	±	1198.3		427	1226	722	791.667	±	404.03		hsa-miR-409-3p	1000	339	350	563	±	378.493		990	209	449	549.333	±
hsa-miR-181a-5p	311	294	271	292	±	20.0749		414	513	201	376	±	159.433		hsa-miR-27a-3p	380	987	258	541.667	±	390.464		233	768	347	449.333	±	281.798		418	2305	656	1126.33	±	1027.67		hsa-miR-660-5p	793	704	185	560.667	±	328.366		141	209	72	140.667	±
hsa-let-7c-5p	150	415	294	286.333	±	132.666		123	533	194	283.333	±	219.113		hsa-miR-24-3p	425	922	90	479	±	418.62		117	1038	558	571	±	460.638		926	1555	186	889	±	685.25		hsa-miR-192-5p	712	704	244	553.333	±	267.92		3608	1774	521	1967.67	±
hsa-miR-148b-3p	168	286	393	282.333	±	112.545		93	712	277	360.667	±	317.868		hsa-miR-101-3p	318	728	258	434.667	±	255.799		525	291	1110	642	±	421.849		90	496	492	359.333	±	233.258		hsa-let-7c-5p	415	965	213	531	±	389.189		212	1356	324	630.667	±
hsa-miR-193b-3p	69	596	172	279	±	279.319		190	448	173	270.333	±	154.098		hsa-miR-148b-3p	301	785	193	426.333	±	315.273		-	313	99	137.333	±	159.982		133	699	197	343	±	309.961		hsa-miR-126-5p	667	495	322	494.667	±	172.5		283	209	288	260	±
hsa-miR-98-5p	147	334	265	248.667	±	94.5639		533	951	643	709	±	216.675		hsa-miR-181a-5p	495	421	271	395.667	±	114.129		146	561	35	247.333	±	277.255		700	697	328	575	±	213.914		hsa-miR-125a-5p	874	339	250	487.667	±	337.521		1203	-	162	455	±
hsa-miR-140-3p	179	263	282	241.333	±	54.8118		173	193	168	178	±	13.2288		hsa-miR-1261	-	-	1147	382.333	±	662.221		15770	2438	1384	6530.67	±	8018.83		-	-	-	-	±	-		hsa-miR-193b-3p	126	1199	110	478.333	±	624.167		424	730	378	510.667	±
hsa-miR-128-3p	39	53	606	232.667	±	323.392		41	73	629	247.667	±	330.632		hsa-miR-221-3p	347	473	219	346.333	±	127.001		117	874	111	367.333	±	438.796		1053	1656	186	965	±	738.94		hsa-miR-27a-3p	433	652	304	463	±	175.929		424	835	306	521.667	±
hsa-miR-532-5p	64	282	225	190.333	±	113.059		47	340	210	199	±	146.809		hsa-miR-140-3p	384	546	103	344.333	±	224.148		-	320	82	134	±	166.217		560	732	361	551	±	185.664		hsa-miR-411-5p	712	209	457	459.333	±	251.508		141	-	54	65	±
hsa-miR-92a-3p	78	172	242	164	±	82.2922		44	383	129	185.333	±	176.381		hsa-miR-30c-5p	516	433	77	342	±	233.219		87	462	526	358.333	±	237.15		109	267	109	161.667	±	91.2213		hsa-miR-369-3p	604	183	344	377	±	212.431		-	-	252	84	±
hsa-miR-24-3p	99	297	82	159.333	±	119.525		308	592	122	340.667	±	236.697		hsa-miR-191-5p	570	324	103	332.333	±	233.612		58	462	380	300	±	213.551		701	360	66	375.667	±	317.79		hsa-miR-191-5p	315	417	376	369.333	±	51.3258		283	209	216	236	±
hsa-miR-499a-5p	71	137	242	150	±	86.238		243	241	439	307.667	±	113.742		hsa-miR-23b-3p	272	502	168	314	±	170.915		175	426	394	331.667	±	136.617		371	1218	394	661	±	482.513		hsa-miR-101-3p	342	443	304	363	±	71.8401		495	-	234	243	±
hsa-miR-145-5p	60	221	138	139.667	±	80.5129		88	533	404	341.667	±	228.955		hsa-miR-1468-5p	264	433	193	296.667	±	123.29		58	483	423	321.333	±	230.018		106	28	33	55.6667	±	43.6616		hsa-miR-148b-3p	189	469	200	286	±	158.578		354	313	216	294.333	±
hsa-miR-30c-5p	82	216	112	136.667	±	70.3231		68	316	172	185.333	±	124.536		hsa-miR-151a-3p	301	291	245	279	±	29.8664		233	163	248	214.667	±	45.3689		356	390	350	365.333	±	21.5716		hsa-miR-151a-3p	415	261	172	282.667	±	122.94		920	-	324	414.667	±
hsa-miR-19b-3p	79	187	109	125	±	55.7494		394	536	343	424.333	±	100.012		hsa-miR-133b	107	397	284	262.667	±	146.172		175	718	879	590.667	±	368.869		26	70	22	39.3333	±	26.6333		hsa-miR-186-5p	721	-	125	282	±	385.288		354	-	162	172	±
hsa-miR-195-5p	78	216	64	119.333	±	84.0079		62	272	80	138	±	116.396		hsa-miR-186-5p	574	121	26	240.333	±	292.842		-	107	155	87.3333	±	79.3494		775	40	33	282.667	±	426.388		hsa-miR-29a-3p	586	156	63	268.333	±	279.01		283	730	252	421.667	±
hsa-miR-191-5p	116	139	102	119	±	18.6815		62	129	83	91.3333	±	34.2685		hsa-miR-151a-5p	144	316	232	230.667	±	86.0078		292	341	783	472	±	270.446		599	1242	492	777.667	±	405.668		hsa-miR-374b-5p	216	495	50	253.667	±	224.878		-	-	54	18	±
hsa-miR-151a-3p	105	132	94	110.333	±	19.5533		136	95	141	124	±	25.2389		hsa-miR-125a-5p	405	134	142	227	±	154.204		58	192	53	101	±	78.848		2203	105	22	776.667	±	1235.94		hsa-miR-151a-5p	225	391	113	243	±	139.871		637	-	216	284.333	±
hsa-miR-93-5p	71	114	143	109.333	±	36.2261		66	124	130	106.667	±	35.3459		hsa-miR-145-5p	384	206	26	205.333	±	179.001		-	370	149	173	±	186.164		513	243	44	266.667	±	235.394		hsa-miR-145-5p	369	-	354	241	±	208.847		-	-	467	155.667	±
hsa-miR-186-5p	129	116	64	103	±	34.3948		326	213	92	210.333	±	117.023		hsa-miR-7641	21	307	284	204	±	158.899		437	434	196	355.667	±	138.284		11	26	175	70.6667	±	90.6661		hsa-miR-410-3p	342	235	135	237.333	±	103.52		-	-	54	18	±
hsa-miR-204-5p	22	213	67	100.667	±	99.8516		20	364	51	145	±	190.292		hsa-miR-92a-3p	124	291	155	190	±	88.8313		87	220	158	155	±	66.5507		83	231	241	185	±	88.476		hsa-miR-374a-5p	90	443	175	236	±	184.236		-	522	72	198	±
hsa-miR-378a-5p	73	122	96	97	±	24.5153		46	295	129	156.667	±	126.785		hsa-miR-28-3p	293	198	64	185	±	115.052		58	256	161	158.333	±	99.0269		423	533	383	446.333	±	77.6745		hsa-miR-762	18	678	9	235	±	383.676		849	626	198	557.667	±
hsa-miR-378i	103	108	76	95.6667	±	17.2143		177	120	79	125.333	±	49.2172		hsa-miR-374a-5p	95	328	129	184	±	125.861		87	64	301	150.667	±	130.699		41	109	33	61	±	41.7612		hsa-miR-28-3p	234	287	160	227	±	63.7887		354	626	162	380.667	±
hsa-miR-20a-5p	34	35	197	88.6667	±	93.8208		21	106	222	116.333	±	100.898		hsa-miR-660-5p	149	190	142	160.333	±	25.9294		87	57	55	66.3333	±	17.9258		150	374	120	214.667	±	138.8		hsa-miR-19b-3p	379	78	216	224.333	±	150.673		141	417	216	258	±
hsa-miR-16-5p	114	56	93	87.6667	±	29.3655		81	67	75	74.3333	±	7.02377		hsa-miR-93-5p	169	206	103	159.333	±	52.176		-	277	166	147.667	±	139.407		229	263	262	251.333	±	19.3477		hsa-miR-93-5p	180	261	163	201.333	±	52.3673		-	313	54	122.333	±
hsa-miR-378c	87	102	71	86.6667	±	15.5027		186	174	75	145	±	60.918		hsa-miR-195-5p	111	316	26	151	±	149.081		146	85	222	151	±	68.6367		57	285	77	139.667	±	126.259		hsa-miR-574-3p	99	261	197	185.667	±	81.5925		212	-	252	154.667	±
hsa-miR-30a-3p	40	105	96	80.3333	±	35.2184		119	130	118	122.333	±	6.65833		hsa-miR-374a-3p	103	210	129	147.333	±	55.8062		117	206	149	157.333	±	45.0814		19	100	66	61.6667	±	40.6735		hsa-let-7e-5p	45	417	84	182	±	204.448		-	209	108	105.667	±
hsa-miR-199a-3p	160	37	36	77.6667	±	71.3045		76	66	34	58.6667	±	21.9393		hsa-miR-4792	87	20	335	147.333	±	165.941		4751	1308	289	2116	±	2338.16		13	62	208	94.3333	±	101.441		hsa-miR-6765-3p	63	469	13	181.667	±	250.091		2405	-	234	879.667	±
hsa-miR-199b-3p	160	37	36	77.6667	±	71.3045		76	66	34	58.6667	±	21.9393		hsa-miR-125b-5p	256	125	52	144.333	±	103.365		175	114	73	120.667	±	51.3258		1749	165	33	649	±	954.912		hsa-miR-122-5p	198	313	31	180.667	±	141.797		11247	522	306	4025	±
hsa-miR-320a	34	148	49	77	±	61.9435		93	234	48	125	±	97.0412		hsa-miR-20a-5p	116	109	206	143.667	±	54.0956		-	85	718	267.667	±	392.309		82	239	284	201.667	±	106.049		hsa-miR-378a-3p	198	261	75	178	±	94.5992		1132	939	144	738.333	±
hsa-miR-151a-5p	71	86	72	76.3333	±	8.3865		70	190	114	124.667	±	60.7069		hsa-miR-1246	289	97	26	137.333	±	136.06		58	2139	467	888	±	1102.53		253	173	98	174.667	±	77.5134		hsa-miR-320a	126	313	84	174.333	±	121.911		424	522	54	333.333	±
hsa-miR-1468-5p	34	72	117	74.3333	±	41.5492		20	135	72	75.6667	±	57.5876		hsa-miR-16-5p	231	77	103	137	±	82.4379		58	21	55	44.6667	±	20.5508		255	105	98	152.667	±	88.6924		hsa-miR-4485	-	521	-	173.667	±	300.799		141	313	126	193.333	±
hsa-miR-497-5p	9	103	105	72.3333	±	54.8574		27	360	203	196.667	±	166.59		hsa-miR-497-5p	17	275	103	131.667	±	131.367		117	434	715	422	±	299.181		6	213	262	160.333	±	135.884		hsa-miR-92a-3p	153	209	116	159.333	±	46.8224		283	-	126	136.333	±
hsa-miR-181a-3p	94	56	60	70	±	20.8806		31	34	54	39.6667	±	12.5033		hsa-miR-320a	74	271	39	128	±	125.072		-	412	114	175.333	±	212.738		85	267	120	157.333	±	96.5729		hsa-miR-532-5p	72	339	66	159	±	155.913		-	-	36	12	±
hsa-miR-28-3p	38	96	53	62.3333	±	30.1054		77	54	90	73.6667	±	18.23		hsa-miR-95-3p	41	287	52	126.667	±	138.962		-	142	149	97	±	84.0773		197	665	164	342	±	280.212		hsa-miR-487b-3p	18	391	28	145.667	±	212.524		-	-	-	-	±
hsa-miR-199b-5p	45	53	76	58	±	16.0935		21	49	142	70.6667	±	63.343		hsa-miR-152-3p	58	279	39	125.333	±	133.418		87	192	85	121.333	±	61.2073		101	58	87	82	±	21.9317		hsa-miR-6869-3p	27	391	-	139.333	±	218.367		283	522	90	298.333	±
hsa-miR-29a-3p	77	58	36	57	±	20.5183		141	94	93	109.333	±	27.4287		hsa-miR-106b-5p	17	81	245	114.333	±	117.598		-	28	120	49.3333	±	62.78		16	4	175	65	±	95.4516		hsa-miR-23b-3p	144	183	88	138.333	±	47.7528		-	417	90	169	±
hsa-miR-22-5p	16	97	41	51.3333	±	41.4769		44	151	28	74.3333	±	66.8755		hsa-miR-379-5p	41	251	39	110.333	±	121.825		-	185	82	89	±	92.6984		44	183	44	90.3333	±	80.2517		hsa-miR-136-3p	72	261	81	138	±	106.616		-	313	90	134.333	±
hsa-let-7b-3p	56	56	40	50.6667	±	9.2376		2	32	12	15.3333	±	15.2753		hsa-let-7d-5p	173	105	52	110	±	60.6548		204	405	400	336.333	±	114.631		153	207	87	149	±	60.0999		hsa-miR-1307-5p	-	391	6	132.333	±	224.032		-	-	36	12	±
hsa-miR-125a-5p	43	66	40	49.6667	±	14.2244		137	21	45	67.6667	±	61.2318		hsa-miR-30a-3p	149	178	-	109	±	95.5039		-	412	79	163.667	±	218.66		318	199	109	208.667	±	104.835		hsa-miR-504-5p	306	52	31	129.667	±	153.07		212	417	72	233.667	±
hsa-miR-152-3p	18	78	53	49.6667	±	30.1386		25	85	63	57.6667	±	30.3535		hsa-miR-29a-3p	182	65	77	108	±	64.3661		-	163	169	110.667	±	95.8871		701	394	219	438	±	243.994		hsa-miR-148a-5p	63	261	59	127.667	±	115.487		-	-	-	-	±
hsa-miR-23a-3p	35	61	51	49	±	13.1149		103	77	78	86	±	14.7309		hsa-miR-652-3p	95	198	26	106.333	±	86.5583		87	256	12	118.333	±	124.981		84	98	66	82.6667	±	16.0416		hsa-miR-30a-3p	45	287	44	125.333	±	140.008		212	730	72	338	±
hsa-miR-451a	16	81	45	47.3333	±	32.5628		14	186	39	79.6667	±	92.9319		hsa-miR-3162-3p	8	146	155	103	±	82.3954		117	299	50	155.333	±	128.85		-	42	-	14	±	24.2487		hsa-miR-3162-3p	27	339	-	122	±	188.412		424	-	-	141.333	±
hsa-miR-374a-3p	22	49	58	43	±	18.735		7	105	78	63.3333	±	50.6195		hsa-miR-423-3p	17	69	219	101.667	±	104.887		117	43	38	66	±	44.238		6	-	66	24	±	36.4966		hsa-miR-425-5p	360	-	6	122	±	206.136		141	-	-	47	±
hsa-miR-146b-5p	54	46	26	42	±	14.4222		20	13	14	15.6667	±	3.78594		hsa-miR-340-5p	66	174	64	101.333	±	62.9391		-	57	9	22	±	30.6431		54	137	66	85.6667	±	44.859		hsa-miR-4532	27	339	-	122	±	188.412		-	313	-	104.333	±
hsa-miR-23b-3p	19	61	40	40	±	21		39	75	68	60.6667	±	19.0875		hsa-miR-451a	87	214	-	100.333	±	107.621		-	718	204	307.333	±	369.986		45	3646	109	1266.67	±	2060.81		hsa-miR-361-5p	216	104	28	116	±	94.5727		-	-	-	-	±
hsa-miR-19a-3p	26	69	23	39.3333	±	25.7358		134	164	129	142.333	±	18.9297		hsa-miR-378a-5p	66	129	90	95	±	31.7962		-	142	91	77.6667	±	71.9328		84	177	77	112.667	±	55.8241		hsa-miR-24-3p	108	183	50	113.667	±	66.6808		-	-	72	24	±
hsa-miR-17-5p	12	25	80	39	±	36.0971		7	48	88	47.6667	±	40.501		hsa-miR-23a-3p	95	174	-	89.6667	±	87.1225		117	163	134	138	±	23.2594		141	382	66	196.333	±	165.107		hsa-miR-20a-5p	63	-	275	112.667	±	144.071		-	-	198	66	±
hsa-miR-379-5p	35	63	15	37.6667	±	24.1109		20	96	18	44.6667	±	44.4672		hsa-miR-19b-3p	153	69	39	87	±	59.0931		58	235	981	424.667	±	489.86		38	32	33	34.3333	±	3.21455		hsa-miR-574-5p	18	261	50	109.667	±	132.032		141	-	306	149	±
hsa-miR-345-5p	3	105	4	37.3333	±	58.6032		23	100	27	50	±	43.3474		hsa-miR-374b-5p	54	158	39	83.6667	±	64.81		-	199	146	115	±	103.058		68	314	77	153	±	139.503		hsa-miR-125b-5p	162	104	59	108.333	±	51.6366		212	-	36	82.6667	±
hsa-miR-374a-5p	16	64	31	37	±	24.5561		10	113	59	60.6667	±	51.5202		hsa-let-7e-5p	33	97	116	82	±	43.4856		58	171	394	207.667	±	170.975		28	94	22	48	±	39.95		hsa-miR-339-5p	99	209	16	108	±	96.8143		424	522	198	381.333	±
hsa-let-7d-5p	33	49	29	37	±	10.583		12	93	28	44.3333	±	42.8991		hsa-miR-17-5p	58	20	168	82	±	76.8635		-	-	155	51.6667	±	89.4893		60	62	219	113.667	±	91.2268		hsa-miR-16-5p	162	-	156	106	±	91.8477		141	-	72	71	±
hsa-miR-369-3p	53	20	36	36.3333	±	16.5025		16	84	27	42.3333	±	36.5011		hsa-miR-378d	17	73	155	81.6667	±	69.407		204	57	23	94.6667	±	96.1994		-	-	-	-	±	-		hsa-miR-19a-3p	135	78	100	104.333	±	28.746		-	-	72	24	±
hsa-miR-500a-3p	21	48	40	36.3333	±	13.8684		17	41	26	28	±	12.1244		hsa-miR-378e	17	73	155	81.6667	±	69.407		204	57	23	94.6667	±	96.1994		-	-	-	-	±	-		hsa-miR-497-5p	18	235	53	102	±	116.503		-	-	162	54	±
hsa-let-7d-3p	40	41	26	35.6667	±	8.3865		-	1	3	1.33333	±	1.52753		hsa-miR-6869-3p	-	36	206	80.6667	±	110.024		58	327	35	140	±	162.355		-	30	-	10	±	17.3205		hsa-miR-382-5p	126	78	84	96	±	26.1534		424	209	306	313	±
hsa-miR-127-3p	39	47	20	35.3333	±	13.8684		51	47	16	38	±	19.1572		hsa-miR-4488	-	20	219	79.6667	±	121.08		-	-	38	12.6667	±	21.9393		29	119	558	235.333	±	283.038		hsa-miR-493-5p	144	104	25	91	±	60.5558		-	-	54	18	±
hsa-miR-122-5p	-	101	3	34.6667	±	57.4659		27	132	5	54.6667	±	67.87		hsa-miR-4497	-	32	206	79.3333	±	110.857		87	-	-	29	±	50.2295		15	86	853	318	±	464.682		hsa-miR-199a-3p	126	130	16	90.6667	±	64.6942		141	-	-	47	±
hsa-miR-106b-5p	9	19	67	31.6667	±	31.0054		13	25	57	31.6667	±	22.745		hsa-miR-139-5p	45	49	142	78.6667	±	54.8847		58	43	117	72.6667	±	39.1195		90	247	306	214.333	±	111.644		hsa-miR-199b-3p	126	130	16	90.6667	±	64.6942		141	-	-	47	±
hsa-miR-99a-3p	21	48	24	31	±	14.7986		11	52	24	29	±	20.9523		hsa-miR-204-5p	41	142	52	78.3333	±	55.4106		-	149	18	55.6667	±	81.3286		69	352	109	176.667	±	153.155		hsa-miR-409-5p	153	-	116	89.6667	±	79.8269		-	-	36	12	±
hsa-miR-125b-2-3p	17	40	34	30.3333	±	11.9304		12	13	22	15.6667	±	5.50757		hsa-miR-378c	33	138	64	78.3333	±	53.9475		87	57	88	77.3333	±	17.6163		10	12	44	22	±	19.0788		hsa-miR-103a-3p	108	104	56	89.3333	±	28.9367		-	-	-	-	±
hsa-miR-181a-2-3p	15	39	32	28.6667	±	12.3423		12	20	21	17.6667	±	4.93288		hsa-miR-32-5p	21	-	206	75.6667	±	113.359		58	28	169	85	±	74.2765		25	28	208	87	±	104.8		hsa-miR-23a-3p	117	78	66	87	±	26.6646		-	313	72	128.333	±
hsa-miR-423-5p	11	62	10	27.6667	±	29.7377		24	65	16	35	±	26.2869		hsa-miR-221-5p	178	45	-	74.3333	±	92.5545		-	14	41	18.3333	±	20.8407		357	18	22	132.333	±	194.577		hsa-miR-181a-5p	108	78	66	84	±	21.6333		283	209	126	206	±
hsa-miR-95-3p	9	54	20	27.6667	±	23.4592		6	44	16	22	±	19.6977		hsa-miR-122-5p	12	198	-	70	±	111.014		233	796	368	465.667	±	293.933		21	579	175	258.333	±	288.183		hsa-miR-423-3p	54	183	-	79	±	94.0266		141	-	54	65	±
hsa-let-7e-5p	12	55	15	27.3333	±	24.0069		7	49	15	23.6667	±	22.301		hsa-miR-145-3p	29	150	26	68.3333	±	70.7413		-	334	64	132.667	±	177.272		114	1011	87	404	±	525.851		hsa-miR-495-3p	117	104	13	78	±	56.6657		-	-	-	-	±
hsa-miR-374b-5p	11	54	15	26.6667	±	23.7557		16	64	37	39	±	24.0624		hsa-miR-592	157	16	26	66.3333	±	78.6787		58	64	47	56.3333	±	8.62168		40	66	-	35.3333	±	33.2466		hsa-miR-218-5p	18	52	163	77.6667	±	75.831		-	-	198	66	±
hsa-miR-133a-5p	29	26	23	26	±	3		55	51	15	40.3333	±	22.0303		hsa-miR-181a-2-3p	50	93	52	65	±	24.2693		-	43	-	14.3333	±	24.8261		38	-	-	12.6667	±	21.9393		hsa-miR-130a-3p	54	78	97	76.3333	±	21.5484		-	313	108	140.333	±
hsa-miR-340-5p	12	42	23	25.6667	±	15.1767		9	27	31	22.3333	±	11.7189		hsa-miR-199a-3p	99	57	39	65	±	30.7896		87	21	26	44.6667	±	36.7469		240	133	120	164.333	±	65.8508		hsa-miR-129-5p	207	-	19	75.3333	±	114.422		212	-	36	82.6667	±
hsa-miR-193a-3p	3	62	11	25.3333	±	32.0052		15	124	16	51.6667	±	62.6445		hsa-miR-199b-3p	99	57	39	65	±	30.7896		87	21	26	44.6667	±	36.7469		240	133	120	164.333	±	65.8508		hsa-miR-195-5p	18	156	47	73.6667	±	72.7622		-	-	54	18	±
hsa-let-7f-1-3p	29	32	13	24.6667	±	10.2144		25	43	18	28.6667	±	12.897		hsa-miR-425-5p	116	61	-	59	±	58.0259		-	192	41	77.6667	±	101.115		48	42	44	44.6667	±	3.05505		hsa-miR-379-3p	72	104	38	71.3333	±	33.0051		-	-	-	-	±
hsa-miR-361-5p	19	39	15	24.3333	±	12.8582		18	56	15	29.6667	±	22.8546		hsa-miR-6089	-	61	116	59	±	58.0259		146	398	6	183.333	±	198.649		55	1144	1389	862.667	±	710.106		hsa-miR-652-3p	45	156	13	71.3333	±	75.0489		141	-	36	59	±
hsa-miR-125b-5p	21	34	17	24	±	8.88819		73	24	15	37.3333	±	31.2143		hsa-miR-125b-2-3p	41	109	26	58.6667	±	44.2305		-	21	-	7	±	12.1244		48	4	-	17.3333	±	26.6333		hsa-miR-30c-5p	81	52	72	68.3333	±	14.8436		-	-	-	-	±
hsa-miR-145-3p	7	53	12	24	±	25.2389		7	59	22	29.3333	±	26.7644		hsa-miR-103a-3p	74	61	39	58	±	17.6918		-	28	32	20	±	17.4356		116	123	66	101.667	±	31.0859		hsa-miR-152-3p	45	78	81	68	±	19.975		-	-	72	24	±
hsa-miR-1261	24	33	15	24	±	9		20	36	43	33	±	11.7898		hsa-miR-762	8	97	64	56.3333	±	44.9926		321	725	32	359.333	±	348.087		8	40	109	52.3333	±	51.6172		hsa-miR-655-3p	81	104	16	67	±	45.6399		-	-	-	-	±
hsa-miR-32-5p	27	3	40	23.3333	±	18.7705		16	32	57	35	±	20.664		hsa-miR-532-5p	17	85	64	55.3333	±	34.8186		117	36	6	53	±	57.4195		15	66	44	41.6667	±	25.5799		hsa-miR-181c-5p	45	78	75	66	±	18.2483		-	-	36	12	±
hsa-miR-196a-5p	12	37	18	22.3333	±	13.0512		17	47	26	30	±	15.3948		hsa-miR-708-3p	8	97	52	52.3333	±	44.5009		-	-	6	2	±	3.4641		14	18	153	61.6667	±	79.1223		hsa-miR-31-5p	36	130	31	65.6667	±	55.7704		-	-	-	-	±
hsa-miR-103a-3p	20	26	20	22	±	3.4641		8	35	11	18	±	14.7986		hsa-miR-342-3p	33	93	26	50.6667	±	36.8284		-	114	32	48.6667	±	58.7991		72	135	87	98	±	32.909		hsa-miR-345-5p	-	183	6	63	±	103.966		-	-	36	12	±
hsa-miR-708-3p	11	32	22	21.6667	±	10.504		5	11	16	10.6667	±	5.50757		hsa-miR-181d-5p	21	101	26	49.3333	±	44.8144		-	-	26	8.66667	±	15.0111		45	84	77	68.6667	±	20.7926		hsa-let-7d-5p	117	-	63	60	±	58.5577		-	-	72	24	±
hsa-miR-411-5p	31	8	23	20.6667	±	11.6762		4	17	14	11.6667	±	6.80686		hsa-miR-127-3p	17	125	-	47.3333	±	67.7963		-	199	-	66.3333	±	114.893		30	50	33	37.6667	±	10.7858		hsa-miR-133a-3p	27	130	22	59.6667	±	60.9617		141	-	36	59	±
hsa-miR-130a-3p	22	7	32	20.3333	±	12.5831		17	38	39	31.3333	±	12.4231		hsa-miR-190a-5p	45	97	-	47.3333	±	48.5421		-	100	210	103.333	±	105.04		20	26	22	22.6667	±	3.05505		hsa-miR-1468-5p	45	78	53	58.6667	±	17.2143		-	-	90	30	±
hsa-miR-221-3p	20	28	9	19	±	9.53939		51	79	16	48.6667	±	31.5647		hsa-miR-142-5p	103	36	-	46.3333	±	52.2717		146	64	26	78.6667	±	61.3297		20	-	44	21.3333	±	22.0303		hsa-miR-30e-3p	45	78	47	56.6667	±	18.5023		141	-	126	89	±
hsa-miR-1246	9	39	8	18.6667	±	17.6163		52	67	28	49	±	19.6723		hsa-miR-193b-3p	41	32	64	45.6667	±	16.5025		58	92	6	52	±	43.3128		77	74	-	50.3333	±	43.6157		hsa-miR-204-5p	72	78	19	56.3333	±	32.4705		-	-	36	12	±
hsa-miR-136-3p	4	37	15	18.6667	±	16.8028		2	12	16	10	±	7.2111		hsa-miR-106b-3p	37	57	39	44.3333	±	11.0151		87	64	-	50.3333	±	45.0814		11	153	22	62	±	79		hsa-miR-139-5p	27	52	88	55.6667	±	30.6649		-	-	90	30	±
hsa-miR-365a-3p	11	28	16	18.3333	±	8.73689		10	51	14	25	±	22.6053		hsa-miR-146b-5p	87	45	-	44	±	43.5086		-	43	-	14.3333	±	24.8261		202	46	87	111.667	±	80.8723		hsa-miR-3195	36	130	-	55.3333	±	67.1218		141	522	72	245	±
hsa-miR-365b-3p	11	28	16	18.3333	±	8.73689		10	51	14	25	±	22.6053		hsa-miR-130a-3p	21	32	77	43.3333	±	29.6704		-	-	58	19.3333	±	33.4863		19	62	22	34.3333	±	24.0069		hsa-miR-208b-3p	-	156	9	55	±	87.5842		141	-	-	47	±
hsa-miR-148a-5p	19	20	15	18	±	2.64575		7	1	10	6	±	4.58258		hsa-miR-185-5p	29	97	-	42	±	49.7896		-	64	32	32	±	32		54	66	-	40	±	35.1568		hsa-miR-181d-5p	63	78	16	52.3333	±	32.3471		-	-	-	-	±
hsa-miR-29c-3p	6	24	23	17.6667	±	10.116		29	17	39	28.3333	±	11.0151		hsa-miR-133a-5p	66	32	26	41.3333	±	21.5716		-	50	18	22.6667	±	25.3246		63	12	-	25	±	33.4515		hsa-miR-17-5p	54	-	100	51.3333	±	50.0533		-	-	90	30	±
hsa-miR-652-3p	10	24	18	17.3333	±	7.02377		13	14	18	15	±	2.64575		hsa-miR-411-5p	45	32	39	38.6667	±	6.50641		-	-	-	-	±	-		33	40	-	24.3333	±	21.362		hsa-miR-29b-3p	54	78	22	51.3333	±	28.0951		-	-	54	18	±
hsa-miR-199a-5p	5	14	32	17	±	13.7477		6	13	39	19.3333	±	17.3877		hsa-miR-499a-3p	74	16	26	38.6667	±	31.0054		-	57	20	25.6667	±	28.9194		20	38	-	19.3333	±	19.0088		hsa-miR-499a-5p	18	104	31	51	±	46.3573		-	-	-	-	±
hsa-miR-493-5p	10	26	11	15.6667	±	8.96289		3	70	8	27	±	37.3229		hsa-miR-421	45	40	26	37	±	9.84886		-	-	12	4	±	6.9282		83	86	109	92.6667	±	14.2244		hsa-miR-125b-2-3p	27	104	19	50	±	46.9361		-	-	-	-	±
hsa-miR-139-5p	4	7	35	15.3333	±	17.0978		11	39	46	32	±	18.5203		hsa-miR-378i	25	45	39	36.3333	±	10.2632		87	43	35	55	±	28		15	34	-	16.3333	±	17.0392		hsa-miR-299-3p	45	78	19	47.3333	±	29.5691		-	-	-	-	±
hsa-miR-34a-5p	6	16	24	15.3333	±	9.0185		6	29	22	19	±	11.7898		hsa-miR-199a-5p	17	-	90	35.6667	±	47.8156		-	-	12	4	±	6.9282		21	32	33	28.6667	±	6.65833		hsa-miR-301a-3p	72	-	66	46	±	39.95		-	-	-	-	±
hsa-miR-409-3p	19	15	12	15.3333	±	3.51188		6	27	9	14	±	11.3578		hsa-miR-199b-5p	70	36	-	35.3333	±	35.0048		58	71	67	65.3333	±	6.65833		160	143	66	123	±	50.0899		hsa-miR-199b-5p	27	52	56	45	±	15.7162		-	-	72	24	±
hsa-miR-339-5p	4	26	11	13.6667	±	11.2398		49	62	24	45	±	19.3132		hsa-miR-181c-5p	21	32	52	35	±	15.7162		-	-	41	13.6667	±	23.6714		43	48	44	45	±	2.64575		hsa-miR-199a-5p	18	52	63	44.3333	±	23.4592		-	-	36	12	±
hsa-miR-301a-3p	8	18	13	13	±	5		11	18	32	20.3333	±	10.6927		hsa-miR-3653	-	40	64	34.6667	±	32.3316		58	163	29	83.3333	±	70.5006		-	-	-	-	±	-		hsa-miR-374a-3p	-	78	44	40.6667	±	39.1067		-	-	-	-	±
hsa-miR-424-5p	8	18	10	12	±	5.2915		10	91	10	37	±	46.7654		hsa-miR-301a-3p	54	49	-	34.3333	±	29.8385		-	43	105	49.3333	±	52.7857		8	6	-	4.66667	±	4.16333		hsa-miR-412-5p	27	78	13	39.3333	±	34.2101		-	-	36	12	±
hsa-miR-342-3p	8	21	7	12	±	7.81025		22	1	25	16	±	13.0767		hsa-miR-148a-5p	21	53	26	33.3333	±	17.2143		-	-	-	-	±	-		50	-	22	24	±	25.0599		hsa-miR-107	27	78	9	38	±	35.7911		-	-	-	-	±
hsa-miR-425-5p	27	8	-	11.6667	±	13.8684		21	81	3	35	±	40.8412		hsa-miR-423-5p	8	89	-	32.3333	±	49.2375		-	92	-	30.6667	±	53.1162		82	109	-	63.6667	±	56.7656		hsa-miR-542-3p	36	52	22	36.6667	±	15.0111		-	-	36	12	±
hsa-miR-215-5p	13	12	9	11.3333	±	2.08167		16	26	16	19.3333	±	5.7735		hsa-miR-99a-3p	41	16	39	32	±	13.8924		-	-	15	5	±	8.66025		24	28	-	17.3333	±	15.1438		hsa-miR-32-5p	54	-	53	35.6667	±	30.8923		-	-	90	30	±
hsa-miR-106b-3p	19	6	9	11.3333	±	6.80686		21	22	12	18.3333	±	5.50757		hsa-miR-28-5p	33	16	39	29.3333	±	11.9304		87	78	158	107.667	±	43.8216		15	54	33	34	±	19.5192		hsa-miR-106b-3p	90	-	16	35.3333	±	48.0139		283	-	36	106.333	±
hsa-miR-190a-5p	12	9	12	11	±	1.73205		5	28	11	14.6667	±	11.9304		hsa-miR-34a-5p	17	45	26	29.3333	±	14.2945		-	100	35	45	±	50.7445		13	62	55	43.3333	±	26.5016		hsa-miR-193a-3p	-	104	-	34.6667	±	60.0444		-	209	36	81.6667	±
hsa-miR-142-5p	19	11	2	10.6667	±	8.5049		17	19	3	13	±	8.7178		hsa-miR-29c-3p	33	24	26	27.6667	±	4.72582		58	206	184	149.333	±	79.8582		46	283	120	149.667	±	121.253		hsa-miR-6089	18	78	6	34	±	38.5746		212	730	54	332	±
hsa-miR-28-5p	12	9	10	10.3333	±	1.52753		3	33	12	16	±	15.3948		hsa-miR-339-5p	12	45	26	27.6667	±	16.563		87	576	61	241.333	±	290.121		31	159	-	63.3333	±	84.2872		hsa-miR-340-5p	36	52	13	33.6667	±	19.6044		-	-	-	-	±
hsa-miR-181d-5p	4	17	8	9.66667	±	6.65833		2	9	8	6.33333	±	3.78594		hsa-let-7b-3p	41	40	-	27	±	23.388		-	-	-	-	±	-		5	-	-	1.66667	±	2.88675		hsa-miR-423-5p	36	52	13	33.6667	±	19.6044		141	-	-	47	±
hsa-miR-382-5p	6	12	10	9.33333	±	3.05505		4	-	5	3	±	2.64575		hsa-miR-1307-3p	12	36	26	24.6667	±	12.0554		-	28	6	11.3333	±	14.7422		11	52	-	21	±	27.4044		hsa-miR-132-3p	63	-	28	30.3333	±	31.5647		-	-	54	18	±
hsa-miR-181c-5p	9	8	8	8.33333	±	0.57735		5	11	12	9.33333	±	3.78594		hsa-miR-155-5p	-	20	52	24	±	26.2298		-	-	29	9.66667	±	16.7432		16	54	120	63.3333	±	52.6245		hsa-miR-142-5p	-	52	38	30	±	26.9072		212	-	36	82.6667	±
hsa-miR-504-5p	3	9	11	7.66667	±	4.16333		1	19	9	9.66667	±	9.0185		hsa-miR-136-3p	-	45	26	23.6667	±	22.5906		-	50	-	16.6667	±	28.8675		-	50	-	16.6667	±	28.8675		hsa-miR-4522	36	52	-	29.3333	±	26.6333		424	-	-	141.333	±
hsa-miR-542-3p	6	6	11	7.66667	±	2.88675		7	1	9	5.66667	±	4.16333		hsa-miR-181a-3p	45	24	-	23	±	22.5167		58	-	-	19.3333	±	33.4863		23	-	-	7.66667	±	13.2791		hsa-miR-34a-5p	18	-	69	29	±	35.7911		141	-	36	59	±
hsa-miR-574-3p	9	5	7	7	±	2		11	1	19	10.3333	±	9.0185		hsa-miR-19a-3p	50	16	-	22	±	25.5343		-	128	283	137	±	141.715		9	10	22	13.6667	±	7.23418		hsa-miR-106b-5p	-	52	34	28.6667	±	26.4071		-	-	-	-	±
hsa-miR-499a-3p	6	11	3	6.66667	±	4.04145		9	11	4	8	±	3.60555		hsa-miR-4634	-	-	64	21.3333	±	36.9504		58	-	-	19.3333	±	33.4863		119	159	470	249.333	±	192.147		hsa-miR-3653	-	78	6	28	±	43.4051		283	-	180	154.333	±
hsa-miR-1307-5p	1	16	3	6.66667	±	8.14453		-	-	1	0.333333	±	0.57735		hsa-miR-6765-3p	-	-	64	21.3333	±	36.9504		233	242	55	176.667	±	105.462		10	6	-	5.33333	±	5.03322		hsa-miR-29c-3p	63	-	16	26.3333	±	32.7465		141	-	36	59	±
hsa-miR-1307-3p	5	8	6	6.33333	±	1.52753		1	14	8	7.66667	±	6.50641		hsa-let-7f-1-3p	8	53	-	20.3333	±	28.5715		-	14	-	4.66667	±	8.0829		9	-	-	3	±	5.19615		hsa-miR-4497	-	78	-	26	±	45.0333		141	-	54	65	±
hsa-miR-15b-5p	2	13	3	6	±	6.08276		3	1	4	2.66667	±	1.52753		hsa-miR-345-5p	8	53	-	20.3333	±	28.5715		58	92	88	79.3333	±	18.5831		8	50	55	37.6667	±	25.8134		hsa-miR-383-5p	-	-	66	22	±	38.1051		-	-	216	72	±
hsa-miR-494-3p	9	7	2	6	±	3.60555		1	-	-	0.333333	±	0.57735		hsa-miR-22-5p	-	28	26	18	±	15.6205		87	57	35	59.6667	±	26.1024		8	80	66	51.3333	±	38.175		hsa-miR-15b-5p	-	52	13	21.6667	±	27.0617		-	-	-	-	±
hsa-miR-197-3p	2	7	8	5.66667	±	3.21455		6	35	7	16	±	16.4621		hsa-miR-4532	-	53	-	17.6667	±	30.5996		58	28	6	30.6667	±	26.1024		16	107	55	59.3333	±	45.6545		hsa-miR-206	-	52	9	20.3333	±	27.7909		495	-	36	177	±
hsa-miR-155-5p	5	3	9	5.66667	±	3.05505		3	6	15	8	±	6.245		hsa-miR-128-3p	12	-	39	17	±	19.975		-	-	99	33	±	57.1577		4	30	-	11.3333	±	16.2891		hsa-miR-424-5p	27	-	28	18.3333	±	15.885		-	-	-	-	±
hsa-miR-7-5p	5	3	6	4.66667	±	1.52753		6	11	11	9.33333	±	2.88675		hsa-miR-574-3p	21	24	-	15	±	13.0767		-	78	26	34.6667	±	39.7157		21	18	22	20.3333	±	2.08167		hsa-miR-1307-3p	-	52	-	17.3333	±	30.0222		-	-	72	24	±
hsa-miR-421	2	4	6	4	±	2		-	-	4	1.33333	±	2.3094		hsa-miR-215-5p	-	40	-	13.3333	±	23.094		-	50	29	26.3333	±	25.1064		8	54	-	20.6667	±	29.1433		hsa-miR-342-3p	27	-	25	17.3333	±	15.0444		-	-	-	-	±
hsa-miR-410-3p	8	-	4	4	±	4		1	4	3	2.66667	±	1.52753		hsa-miR-4485	-	-	39	13	±	22.5167		-	85	6	30.3333	±	47.4377		-	-	-	-	±	-		hsa-miR-451a	36	-	16	17.3333	±	18.037		-	-	-	-	±
hsa-miR-29b-3p	1	7	2	3.33333	±	3.21455		3	18	4	8.33333	±	8.3865		hsa-miR-574-5p	-	8	26	11.3333	±	13.3167		-	-	6	2	±	3.4641		-	-	-	-	±	-		hsa-miR-197-3p	45	-	6	17	±	24.4336		-	-	-	-	±
hsa-miR-495-3p	1	8	1	3.33333	±	4.04145		-	-	-	-	±	-		hsa-miR-361-5p	21	12	-	11	±	10.5357		-	-	15	5	±	8.66025		67	102	-	56.3333	±	51.8298		hsa-miR-99a-3p	45	-	6	17	±	24.4336		-	-	-	-	±
hsa-miR-185-5p	6	2	1	3	±	2.64575		6	1	4	3.66667	±	2.51661		hsa-miR-424-5p	-	32	-	10.6667	±	18.4752		-	50	23	24.3333	±	25.0267		4	8	-	4	±	4		hsa-miR-155-5p	-	-	50	16.6667	±	28.8675		-	-	90	30	±
hsa-miR-378d	3	3	2	2.66667	±	0.57735		3	12	2	5.66667	±	5.50757		hsa-miR-504-5p	-	32	-	10.6667	±	18.4752		-	28	-	9.33333	±	16.1658		9	-	-	3	±	5.19615		hsa-miR-335-5p	27	-	19	15.3333	±	13.8684		-	-	-	-	±
hsa-miR-378e	3	3	2	2.66667	±	0.57735		3	12	2	5.66667	±	5.50757		hsa-miR-15b-5p	12	20	-	10.6667	±	10.0664		-	-	15	5	±	8.66025		15	54	-	23	±	27.8747		hsa-miR-494-3p	36	-	9	15	±	18.735		-	-	-	-	±
hsa-miR-655-3p	2	5	1	2.66667	±	2.08167		3	10	5	6	±	3.60555		hsa-miR-487b-3p	-	28	-	9.33333	±	16.1658		-	28	-	9.33333	±	16.1658		-	-	-	-	±	-		hsa-miR-708-3p	27	-	16	14.3333	±	13.5769		-	-	36	12	±
hsa-miR-409-5p	4	-	4	2.66667	±	2.3094		-	-	1	0.333333	±	0.57735		hsa-miR-218-5p	-	-	26	8.66667	±	15.0111		-	14	26	13.3333	±	13.0128		-	-	22	7.33333	±	12.7017		hsa-miR-28-5p	27	-	13	13.3333	±	13.5031		-	-	-	-	±
hsa-miR-375	-	7	1	2.66667	±	3.78594		-	-	-	-	±	-		hsa-miR-29b-3p	17	8	-	8.33333	±	8.5049		-	71	58	43	±	37.8021		-	40	-	13.3333	±	23.094		hsa-miR-128-3p	-	-	38	12.6667	±	21.9393		-	-	36	12	±
hsa-miR-107	3	2	2	2.33333	±	0.57735		3	4	2	3	±	1		hsa-miR-193a-3p	-	24	-	8	±	13.8564		-	107	-	35.6667	±	61.7765		-	-	-	-	±	-		hsa-miR-592	36	-	-	12	±	20.7846		-	-	-	-	±
hsa-miR-218-5p	-	-	6	2	±	3.4641		1	-	10	3.66667	±	5.50757		hsa-miR-3195	-	24	-	8	±	13.8564		-	71	-	23.6667	±	40.9919		6	90	-	32	±	50.319		hsa-miR-1224-5p	27	-	-	9	±	15.5885		-	-	36	12	±
hsa-miR-335-5p	6	-	-	2	±	3.4641		1	10	2	4.33333	±	4.93288		hsa-miR-542-3p	8	16	-	8	±	8		-	14	47	20.3333	±	24.1316		9	18	22	16.3333	±	6.65833		hsa-miR-185-5p	18	-	6	8	±	9.16515		-	-	-	-	±
hsa-miR-320b	2	2	2	2	±	-		5	-	3	2.66667	±	2.51661		hsa-miR-375	-	20	-	6.66667	±	11.547		-	28	20	16	±	14.4222		10	46	44	33.3333	±	20.232		hsa-miR-221-3p	18	-	6	8	±	9.16515		-	417	36	151	±
hsa-miR-574-5p	-	-	6	2	±	3.4641		-	-	4	1.33333	±	2.3094		hsa-miR-409-3p	-	20	-	6.66667	±	11.547		-	-	18	6	±	10.3923		5	-	-	1.66667	±	2.88675		hsa-miR-378c	18	-	6	8	±	9.16515		-	-	-	-	±
hsa-miR-7641	5	-	-	1.66667	±	2.88675		6	17	7	10	±	6.08276		hsa-miR-365a-3p	8	12	-	6.66667	±	6.1101		-	-	9	3	±	5.19615		25	-	-	8.33333	±	14.4338		hsa-miR-500a-3p	18	-	6	8	±	9.16515		-	209	-	69.6667	±
hsa-miR-423-3p	1	2	2	1.66667	±	0.57735		-	-	-	-	±	-		hsa-miR-365b-3p	8	12	-	6.66667	±	6.1101		-	-	9	3	±	5.19615		25	-	-	8.33333	±	14.4338		hsa-let-7d-3p	18	-	-	6	±	10.3923		-	-	-	-	±
hsa-miR-487b-3p	-	2	2	1.33333	±	1.1547		-	21	1	7.33333	±	11.8462		hsa-miR-369-3p	8	8	-	5.33333	±	4.6188		-	-	12	4	±	6.9282		29	46	-	25	±	23.2594		hsa-miR-145-3p	-	-	13	4.33333	±	7.50555		-	522	-	174	±
hsa-miR-31-5p	4	-	-	1.33333	±	2.3094		5	10	-	5	±	5		hsa-miR-7-5p	12	-	-	4	±	6.9282		-	-	102	34	±	58.8897		39	20	55	38	±	17.5214		hsa-miR-421	-	-	13	4.33333	±	7.50555		-	-	-	-	±
hsa-miR-412-5p	-	3	1	1.33333	±	1.52753		1	9	2	4	±	4.3589		hsa-miR-132-3p	-	8	-	2.66667	±	4.6188		-	-	-	-	±	-		14	58	-	24	±	30.2655		hsa-miR-215-5p	-	-	9	3	±	5.19615		-	-	-	-	±
hsa-miR-379-3p	-	2	2	1.33333	±	1.1547		2	-	-	0.666667	±	1.1547		hsa-miR-320b	8	-	-	2.66667	±	4.6188		-	-	-	-	±	-		21	-	22	14.3333	±	12.4231		hsa-let-7f-1-3p	-	-	6	2	±	3.4641		-	-	-	-	±
hsa-miR-592	-	3	1	1.33333	±	1.52753		2	-	2	1.33333	±	1.1547		hsa-miR-335-5p	8	-	-	2.66667	±	4.6188		-	-	-	-	±	-		5	-	-	1.66667	±	2.88675		hsa-miR-221-5p	-	-	6	2	±	3.4641		-	-	-	-	±
hsa-miR-4792	3	-	-	1	±	1.73205		5	-	1	2	±	2.64575		hsa-miR-4454	-	-	-	-	±	-		204	903	70	392.333	±	447.297		77	844	109	343.333	±	433.885		hsa-miR-95-3p	-	-	6	2	±	3.4641		-	-	-	-	±
hsa-miR-383-5p	-	-	3	1	±	1.73205		-	-	3	1	±	1.73205		hsa-miR-5680	-	-	-	-	±	-		612	284	105	333.667	±	257.123		-	-	-	-	±	-		hsa-miR-5680	-	-	-	-	±	-		495	209	198	300.667	±
hsa-miR-194-5p	-	2	1	1	±	1		-	3	1	1.33333	±	1.52753		hsa-miR-382-5p	-	-	-	-	±	-		-	43	-	14.3333	±	24.8261		4	12	-	5.33333	±	6.1101		hsa-miR-4454	-	-	-	-	±	-		212	-	108	106.667	±
hsa-miR-4634	-	2	-	0.666667	±	1.1547		-	-	-	-	±	-		hsa-miR-4508	-	-	-	-	±	-		-	21	-	7	±	12.1244		14	26	66	35.3333	±	27.2274		hsa-miR-1261	-	-	-	-	±	-		-	-	54	18	±
hsa-miR-6765-3p	1	-	-	0.333333	±	0.57735		4	-	-	1.33333	±	2.3094		hsa-miR-197-3p	-	-	-	-	±	-		-	-	15	5	±	8.66025		13	36	22	23.6667	±	11.5902		hsa-miR-320b	-	-	-	-	±	-		-	-	36	12	±
hsa-miR-132-3p	-	-	-	-	±	-		-	11	-	3.66667	±	6.35085		hsa-miR-299-3p	-	-	-	-	±	-		-	-	12	4	±	6.9282		-	-	-	-	±	-		hsa-miR-4488	-	-	-	-	±	-		-	-	36	12	±
hsa-miR-4454	-	-	-	-	±	-		3	5	1	3	±	2		hsa-miR-493-5p	-	-	-	-	±	-		-	-	12	4	±	6.9282		24	96	-	40	±	49.96		hsa-miR-181a-2-3p	-	-	-	-	±	-		-	-	-	-	±
hsa-miR-221-5p	-	-	-	-	±	-		-	-	2	0.666667	±	1.1547		hsa-miR-194-5p	-	-	-	-	±	-		-	-	9	3	±	5.19615		4	10	22	12	±	9.16515		hsa-miR-22-5p	-	-	-	-	±	-		-	-	-	-	±
hsa-miR-299-3p	-	-	-	-	±	-		-	-	1	0.333333	±	0.57735		hsa-miR-107	-	-	-	-	±	-		-	-	-	-	±	-		14	40	33	29	±	13.4536		hsa-miR-194-5p	-	-	-	-	±	-		-	-	-	-	±
hsa-miR-3162-3p	-	-	-	-	±	-		-	-	1	0.333333	±	0.57735		hsa-miR-500a-3p	-	-	-	-	±	-		-	-	-	-	±	-		16	-	-	5.33333	±	9.2376		hsa-miR-365a-3p	-	-	-	-	±	-		-	-	-	-	±
hsa-miR-5680	-	-	-	-	±	-		-	-	1	0.333333	±	0.57735		hsa-miR-409-5p	-	-	-	-	±	-		-	-	-	-	±	-		5	12	-	5.66667	±	6.02771		hsa-miR-365b-3p	-	-	-	-	±	-		-	-	-	-	±
hsa-miR-762	-	-	-	-	±	-		1	-	-	0.333333	±	0.57735		hsa-miR-31-5p	-	-	-	-	±	-		-	-	-	-	±	-		8	-	-	2.66667	±	4.6188		hsa-let-7b-3p	-	-	-	-	±	-		-	-	-	-	±
TOTAL READS	477780	598646	516309	530912	±	61742		449754	544077	502811	498881	±	47284.2		hsa-miR-495-3p	-	-	-	-	±	-		-	-	-	-	±	-		3	-	-	1	±	1.73205		hsa-miR-4634	-	-	-	-	±	-		-	-	-	-	±
															TOTAL READS	294798	291601	296670	294356	±	2563.2		276279	322711	274693	291228	±	27276.9		344934	320856	328854	331548	±	12263		TOTAL READS	564410	326032	680295	523579	±	180627		308683	365157	423637	365826	±
[truncated: 9 more columns]
